# Supplementary material for: Probiotic Administration Modulates Gut Microbiota and Suppresses Tumor Growth in Murine Models of Colorectal Cancer
Source: Int J Mol Sci. 2025 May 6;26(9):4404. doi: 10.3390/ijms26094404 (PMC12072948; doi:10.3390/ijms26094404)
Supplement: Supplementary file 1 [file ijms-26-04404-s001.zip]

Archive with 3 entries (3 files):
- PLJ supp figures_060525.pptx
- Supp_Table S1_140425.xlsx
- Supp_Table S2_140425.xlsx
