# Supplementary material for: Probiotic Administration Modulates Gut Microbiota and Suppresses Tumor Growth in Murine Models of Colorectal Cancer
Source: Int J Mol Sci. 2025 May 6;26(9):4404. doi: 10.3390/ijms26094404 (PMC12072948; doi:10.3390/ijms26094404)
Supplement: Supplementary file 1 [file ijms-26-04404-s001.zip › Supp_Table S1_140425.xlsx]

## Sheet: Sheet1
Supplementary Table S1: Permanmova statistics of weighted unifran beta diversity
distance	contrast	Exp	term	df	SumOfSqs	R2	statistic	p.value	q.value
wunifrac	long_term_saline_start_vs_long_term_CI_start	Composition_Administeration	condition	1	0.0318546	0.137746	1.75726	0.12	0.168511
wunifrac	long_term_saline_start_vs_long_term_CII_start	Composition_Administeration	condition	1	0.0317585	0.163499	2.15001	0.079	0.1185
wunifrac	long_term_saline_start_vs_saline_start	Composition_Administeration	condition	1	0.0429697	0.19464	2.17512	0.144	0.186353
wunifrac	long_term_saline_start_vs_long_term_saline_end	Composition_Administeration	condition	1	0.0614531	0.241247	3.49746	0.033	0.0622286
wunifrac	long_term_saline_start_vs_long_term_CI_end	Composition_Administeration	condition	1	0.10726	0.314181	5.03923	0.01	0.0264
wunifrac	long_term_saline_start_vs_long_term_CII_end	Composition_Administeration	condition	1	0.0443489	0.157587	2.05774	0.075	0.115116
wunifrac	long_term_saline_start_vs_CI_start	Composition_Administeration	condition	1	0.0248336	0.119976	1.227	0.297	0.3289
wunifrac	long_term_saline_start_vs_CII_start	Composition_Administeration	condition	1	0.0369739	0.191342	2.12955	0.117	0.16787
wunifrac	long_term_saline_start_vs_saline_end	Composition_Administeration	condition	1	0.0312351	0.177361	1.72481	0.218	0.2616
wunifrac	long_term_saline_start_vs_CI_end	Composition_Administeration	condition	1	0.0361731	0.140496	1.47116	0.234	0.275786
wunifrac	long_term_saline_start_vs_CII_end	Composition_Administeration	condition	1	0.0150938	0.0933486	0.926638	0.447	0.475839
wunifrac	long_term_CI_start_vs_long_term_CII_start	Composition_Administeration	condition	1	0.00681716	0.0433291	0.543499	0.804	0.816369
wunifrac	long_term_CI_start_vs_saline_start	Composition_Administeration	condition	1	0.0902868	0.352524	5.44459	0.001	0.011
wunifrac	long_term_CI_start_vs_long_term_saline_end	Composition_Administeration	condition	1	0.0994321	0.354175	6.58087	0.001	0.011
wunifrac	long_term_CI_start_vs_long_term_CI_end	Composition_Administeration	condition	1	0.146643	0.397612	7.9207	0.002	0.0132
wunifrac	long_term_CI_start_vs_long_term_CII_end	Composition_Administeration	condition	1	0.0297923	0.116878	1.58816	0.141	0.18612
wunifrac	long_term_CI_start_vs_CI_start	Composition_Administeration	condition	1	0.03473	0.169484	2.04071	0.063	0.099
wunifrac	long_term_CI_start_vs_CII_start	Composition_Administeration	condition	1	0.058305	0.287786	4.04073	0.004	0.0155294
wunifrac	long_term_CI_start_vs_saline_end	Composition_Administeration	condition	1	0.0879422	0.3982	5.95513	0.001	0.011
wunifrac	long_term_CI_start_vs_CI_end	Composition_Administeration	condition	1	0.101583	0.326728	4.85284	0.002	0.0132
wunifrac	long_term_CI_start_vs_CII_end	Composition_Administeration	condition	1	0.0414563	0.23543	3.07924	0.013	0.0306429
wunifrac	long_term_CII_start_vs_saline_start	Composition_Administeration	condition	1	0.0978087	0.431406	7.58726	0.005	0.0165
wunifrac	long_term_CII_start_vs_long_term_saline_end	Composition_Administeration	condition	1	0.114146	0.441501	9.48615	0.001	0.011
wunifrac	long_term_CII_start_vs_long_term_CI_end	Composition_Administeration	condition	1	0.156622	0.458131	10.1456	0.001	0.011
wunifrac	long_term_CII_start_vs_long_term_CII_end	Composition_Administeration	condition	1	0.0315488	0.143573	2.0117	0.057	0.0917561
wunifrac	long_term_CII_start_vs_CI_start	Composition_Administeration	condition	1	0.031944	0.19335	2.39695	0.045	0.07425
wunifrac	long_term_CII_start_vs_CII_start	Composition_Administeration	condition	1	0.0607947	0.361505	5.66182	0.005	0.0165
wunifrac	long_term_CII_start_vs_saline_end	Composition_Administeration	condition	1	0.0977938	0.504652	9.16906	0.003	0.0155294
wunifrac	long_term_CII_start_vs_CI_end	Composition_Administeration	condition	1	0.111167	0.392017	6.44782	0.002	0.0132
wunifrac	long_term_CII_start_vs_CII_end	Composition_Administeration	condition	1	0.0351044	0.264302	3.59253	0.009	0.02475
wunifrac	saline_start_vs_long_term_saline_end	Composition_Administeration	condition	1	0.0502301	0.239264	3.14517	0.007	0.020087
wunifrac	saline_start_vs_long_term_CI_end	Composition_Administeration	condition	1	0.0616075	0.234992	3.07175	0.006	0.018
wunifrac	saline_start_vs_long_term_CII_end	Composition_Administeration	condition	1	0.0866225	0.298569	4.25658	0.005	0.0165
wunifrac	saline_start_vs_CI_start	Composition_Administeration	condition	1	0.0349835	0.190579	1.88361	0.159	0.198
wunifrac	saline_start_vs_CII_start	Composition_Administeration	condition	1	0.0179787	0.12781	1.17232	0.391	0.423049
wunifrac	saline_start_vs_saline_end	Composition_Administeration	condition	1	0.0233834	0.173615	1.47063	0.254	0.289034
wunifrac	saline_start_vs_CI_end	Composition_Administeration	condition	1	0.0158129	0.0776918	0.67389	0.609	0.628031
wunifrac	saline_start_vs_CII_end	Composition_Administeration	condition	1	0.0624638	0.355939	4.42118	0.036	0.0642162
wunifrac	long_term_saline_end_vs_long_term_CI_end	Composition_Administeration	condition	1	0.0162748	0.0700539	0.903973	0.482	0.504952
wunifrac	long_term_saline_end_vs_long_term_CII_end	Composition_Administeration	condition	1	0.0516073	0.19072	2.82799	0.017	0.0350625
wunifrac	long_term_saline_end_vs_CI_start	Composition_Administeration	condition	1	0.0742112	0.311453	4.52333	0.006	0.018
wunifrac	long_term_saline_end_vs_CII_start	Composition_Administeration	condition	1	0.035351	0.203727	2.55851	0.017	0.0350625
wunifrac	long_term_saline_end_vs_saline_end	Composition_Administeration	condition	1	0.070353	0.356873	4.99412	0.002	0.0132
wunifrac	long_term_saline_end_vs_CI_end	Composition_Administeration	condition	1	0.0783725	0.278335	3.85685	0.003	0.0155294
wunifrac	long_term_saline_end_vs_CII_end	Composition_Administeration	condition	1	0.0554994	0.301614	4.31873	0.004	0.0155294
wunifrac	long_term_CI_end_vs_long_term_CII_end	Composition_Administeration	condition	1	0.0789984	0.233144	3.64831	0.011	0.0279231
wunifrac	long_term_CI_end_vs_CI_start	Composition_Administeration	condition	1	0.100725	0.32955	4.91535	0.004	0.0155294
wunifrac	long_term_CI_end_vs_CII_start	Composition_Administeration	condition	1	0.0442248	0.198094	2.4703	0.035	0.0641667
wunifrac	long_term_CI_end_vs_saline_end	Composition_Administeration	condition	1	0.104026	0.382918	5.58477	0.001	0.011
wunifrac	long_term_CI_end_vs_CI_end	Composition_Administeration	condition	1	0.109495	0.309698	4.48642	0.004	0.0155294
wunifrac	long_term_CI_end_vs_CII_end	Composition_Administeration	condition	1	0.0905491	0.348382	5.3464	0.004	0.0155294
wunifrac	long_term_CII_end_vs_CI_start	Composition_Administeration	condition	1	0.0309135	0.129468	1.48722	0.201	0.245667
wunifrac	long_term_CII_end_vs_CII_start	Composition_Administeration	condition	1	0.0460093	0.201816	2.52843	0.043	0.0727692
wunifrac	long_term_CII_end_vs_saline_end	Composition_Administeration	condition	1	0.0857734	0.334589	4.52547	0.017	0.0350625
wunifrac	long_term_CII_end_vs_CI_end	Composition_Administeration	condition	1	0.0984941	0.285082	3.98761	0.013	0.0306429
wunifrac	long_term_CII_end_vs_CII_end	Composition_Administeration	condition	1	0.0277626	0.138766	1.61124	0.156	0.198
wunifrac	CI_start_vs_CII_start	Composition_Administeration	condition	1	0.0197934	0.134797	1.24638	0.299	0.3289
wunifrac	CI_start_vs_saline_end	Composition_Administeration	condition	1	0.0351859	0.233258	2.12954	0.126	0.17325
wunifrac	CI_start_vs_CI_end	Composition_Administeration	condition	1	0.0340233	0.150478	1.41706	0.242	0.280211
wunifrac	CI_start_vs_CII_end	Composition_Administeration	condition	1	0.025417	0.177989	1.73223	0.136	0.183184
wunifrac	CII_start_vs_saline_end	Composition_Administeration	condition	1	0.0454128	0.335945	3.54129	0.017	0.0350625
wunifrac	CII_start_vs_CI_end	Composition_Administeration	condition	1	0.0405442	0.196122	1.95175	0.11	0.161333
wunifrac	CII_start_vs_CII_end	Composition_Administeration	condition	1	0.039332	0.300651	3.4392	0.027	0.0524118
wunifrac	saline_end_vs_CI_end	Composition_Administeration	condition	1	0.00316334	0.0200258	0.143046	0.973	0.973
wunifrac	saline_end_vs_CII_end	Composition_Administeration	condition	1	0.0618054	0.435524	5.40088	0.022	0.044
wunifrac	CI_end_vs_CII_end	Composition_Administeration	condition	1	0.0695719	0.30771	3.55584	0.037	0.0642632
wunifrac	saline_start_vs_CI_start	cecum_injection	condition	1	0.0829284	0.12839	2.79875	0.023	0.0276
wunifrac	saline_start_vs_saline_end	cecum_injection	condition	1	0.273527	0.30056	8.1646	0.001	0.002
wunifrac	saline_start_vs_CI_end	cecum_injection	condition	1	0.232118	0.268632	7.346	0.001	0.002
wunifrac	CI_start_vs_saline_end	cecum_injection	condition	1	0.224846	0.23523	5.53649	0.002	0.003
wunifrac	CI_start_vs_CI_end	cecum_injection	condition	1	0.186789	0.204537	4.88547	0.001	0.002
wunifrac	saline_end_vs_CI_end	cecum_injection	condition	1	0.0218424	0.0265778	0.518766	0.699	0.699
wunifrac	saline_start_vs_CI_start	AOM_DSS	condition	1	0.031602	0.123951	1.69787	0.15	0.3225
wunifrac	saline_start_vs_CII_start	AOM_DSS	condition	1	0.0152179	0.0790536	1.03007	0.371	0.428077
wunifrac	saline_start_vs_saline_end	AOM_DSS	condition	1	0.0251742	0.124389	1.70472	0.127	0.3225
wunifrac	saline_start_vs_CI_end	AOM_DSS	condition	1	0.0330513	0.144974	2.03466	0.109	0.3225
wunifrac	saline_start_vs_CII_end	AOM_DSS	condition	1	0.0322937	0.179183	2.18298	0.049	0.245
wunifrac	CI_start_vs_CII_start	AOM_DSS	condition	1	0.029496	0.112397	1.51955	0.196	0.326667
wunifrac	CI_start_vs_saline_end	AOM_DSS	condition	1	0.0575341	0.198126	2.96495	0.024	0.245
wunifrac	CI_start_vs_CI_end	AOM_DSS	condition	1	0.0316771	0.112229	1.51699	0.172	0.3225
wunifrac	CI_start_vs_CII_end	AOM_DSS	condition	1	0.0484722	0.192308	2.38096	0.039	0.245
wunifrac	CII_start_vs_saline_end	AOM_DSS	condition	1	0.0204685	0.09876	1.31499	0.275	0.375
wunifrac	CII_start_vs_CI_end	AOM_DSS	condition	1	0.0264549	0.114542	1.55231	0.159	0.3225
wunifrac	CII_start_vs_CII_end	AOM_DSS	condition	1	0.0217392	0.121278	1.38016	0.239	0.3585
wunifrac	saline_end_vs_CI_end	AOM_DSS	condition	1	0.0176817	0.0796062	1.0379	0.367	0.428077
wunifrac	saline_end_vs_CII_end	AOM_DSS	condition	1	0.00821219	0.0495756	0.521616	0.722	0.722
wunifrac	CI_end_vs_CII_end	AOM_DSS	condition	1	0.0165686	0.0864174	0.945918	0.409	0.438214
