# Supplementary material for: Probiotic Administration Modulates Gut Microbiota and Suppresses Tumor Growth in Murine Models of Colorectal Cancer
Source: Int J Mol Sci. 2025 May 6;26(9):4404. doi: 10.3390/ijms26094404 (PMC12072948; doi:10.3390/ijms26094404)
Supplement: Supplementary file 1 [file ijms-26-04404-s001.zip › Supp_Table S2_140425.xlsx]

## Sheet: Filtered_Data
Supplement Table S2: Differences in serum metabolomic profiles
id	t.stat	p.value	FDR	Compound_name
HMDB0029350	3.8794	0.00093264	0.81793	Geranyl 3-methylbutanoate
HMDB0030347	3.3202	0.0034145	0.9042	N-(p-Hydroxyphenethyl)actinidine
HMDB0004195	-3.2378	0.004124	0.9042	5-L-Glutamyl-taurine
HMDB0003312	-3.2378	0.004124	0.9042	Daidzein
HMDB0062550	-3.1321	0.0052487	0.91002	2-Methoxyacetaminophen sulfate
HMDB0000118	-2.9898	0.0072395	0.91002	Homovanillic acid
HMDB0005765	-2.9255	0.0083629	0.91002	Ophthalmic acid
HMDB0133344	-2.8521	0.0098518	0.91002	[3-(7-hydroxy-4-oxo-4H-chromen-2-yl)phenyl]oxidanesulfonic acid
HMDB0060416	-2.7997	0.011063	0.91002	6-Thioinosine-5''-monophosphate
HMDB0133321	-2.7997	0.011063	0.91002	[5-(7-hydroxy-4-oxo-4H-chromen-2-yl)-2-methoxyphenyl]oxidanesulfonic acid
HMDB0029852	2.7201	0.013186	0.91002	Methylgingerol
HMDB0034430	2.6986	0.013821	0.91002	6-Deoxohomodolichosterone
HMDB0033630	2.6883	0.014135	0.91002	Lactapiperanol C
HMDB0035075	2.6758	0.014527	0.91002	Tanacetol B
HMDB0032090	2.5859	0.017657	0.93904	12-Oxo-2,3-dinor-10,15-phytodienoic acid
HMDB0002124	-2.5511	0.01903	0.93904	Apigenin
HMDB0002201	-2.5188	0.020398	0.93904	Calystegin B2
HMDB0037613	2.4909	0.021649	0.93904	Capsoside A
HMDB0014338	2.4731	0.022486	0.93904	Indecainide
HMDB0000375	-2.3558	0.028801	0.98534	3-(3-Hydroxyphenyl)propanoic acid
HMDB0000517	-2.3321	0.03026	0.98534	Arginine
HMDB0035685	2.2719	0.034284	0.98534	beta-Citraurol
HMDB0037851	-2.2425	0.03642	0.98534	Apigenin 7-sulfate
HMDB0002171	-2.2383	0.036737	0.98534	Glycylprolylhydroxyproline
HMDB0041706	-2.0756	0.051043	0.98534	Caffeic acid 3-sulfate
HMDB0015586	1.9538	0.064852	0.98534	Cyclandelate
HMDB0000991	1.6472	0.11513	0.98534	DL-2-Aminooctanoic acid
HMDB0000682	1.4745	0.15591	0.98534	Indoxyl sulfate
HMDB0032418	1.298	0.20906	0.98534	2-(4-Methyl-5-thiazolyl)ethyl butanoate
HMDB0015444	1.0912	0.28817	0.98534	Hexobarbital
